# Supplementary material for: The Effect of Hokkaido Red Wines on Vascular Outcomes in Healthy Adult Men: A Pilot Study
Source: Nutrients. 2023 Sep 19;15(18):4054. doi: 10.3390/nu15184054 (PMC10535196; doi:10.3390/nu15184054)
Supplement: Supplementary file 1 [file nutrients-15-04054-s001.zip]

Archive with 1 entries (1 files):
- nutrients-2590813-supplementary.pdf
